# Supplementary material for: Epidemiological Study of Betacoronaviruses in Captive Malayan Pangolins
Source: Front Microbiol. 2021 Mar 3;12:657439. doi: 10.3389/fmicb.2021.657439 (PMC7982866; doi:10.3389/fmicb.2021.657439)
Supplement: Supplementary Table 1 — Sample information of pangolins. [file Table_1.XLSX]

## Sheet: Sheet1
identity (%)	GZ5-2	GZ1-2	DG13-3	DG14-3	DG18-3
SARS-CoV-2	95.63	95	95	93.75	95.63
Bat-CoV-RaTG13	95.63	95	95	93.75	95.63
Pangolin-CoV-MP789	100	99.38	99.38	98.13	100
