# Supplementary material for: Epidemiological Study of Betacoronaviruses in Captive Malayan Pangolins
Source: Front Microbiol. 2021 Mar 3;12:657439. doi: 10.3389/fmicb.2021.657439 (PMC7982866; doi:10.3389/fmicb.2021.657439)
Supplement: Supplementary Table 2 — Accession numbers and strain IDs of coronavirus strains isolated from different hosts. [file Table_2.XLSX]

## Sheet: 采样信息英文
Order number	Individual Number	Species	Growth stage	Sex	Health condition	Sample Number	Tissue	Date	Location	Reference
1	A14	Manis javanica	adult	♀	health	DG1-1	throat swab	2020.2.9	Dongguan	In this study
						DG1-2	anal swab	2020.2.9	Dongguan
						DG1-3	feces	2020.2.11	Dongguan
2	A28	Manis javanica	adult	♀	health	DG2-1	throat swab	2020.2.9	Dongguan	In this study
						DG2-2	anal swab	2020.2.9	Dongguan
						DG2-3	feces	2020.2.11	Dongguan
3	47	Manis javanica	adult	♀	health	DG3-1	throat swab	2020.2.9	Dongguan	In this study
						DG3-2	anal swab	2020.2.9	Dongguan
						DG3-3	feces	2020.2.11	Dongguan
4	1	Manis javanica	adult	♀	health	DG4-1	throat swab	2020.2.9	Dongguan	In this study
						DG4-2	anal swab	2020.2.9	Dongguan
						DG4-3	feces	2020.2.11	Dongguan
5	236	Manis javanica	adult	♂	health	DG5-1	throat swab	2020.2.9	Dongguan	In this study
						DG5-2	anal swab	2020.2.9	Dongguan
						DG5-1-2	throat swab	2020.2.11	Dongguan
						DG5-2-2	anal swab	2020.2.11	Dongguan
						DG5-1-3	throat swab	2020.2.22	Dongguan
						DG5-2-3	anal swab	2020.2.22	Dongguan
						DG5-2-5	urine	2020.2.22	Dongguan
6	2	Manis javanica	adult	♀	health	DG6-1	throat swab	2020.2.9	Dongguan	In this study
						DG6-2	anal swab	2020.2.9	Dongguan
7	73	Manis javanica	adult	♂	health	DG7-1	throat swab	2020.2.11	Dongguan	In this study
						DG7-2	anal swab	2020.2.11	Dongguan
						DG7-1-2	throat swab	2020.2.22	Dongguan
						DG7-2-2	anal swab	2020.2.22	Dongguan
8	42	Manis javanica	adult	♂	health	DG8-1	throat swab	2020.2.22	Dongguan	In this study
						DG8-2	anal swab	2020.2.22	Dongguan
9	47	Manis javanica	adult	♀	health	DG9-1	throat swab	2020.2.22	Dongguan	In this study
						DG9-2	anal swab	2020.2.22	Dongguan
10	14	Manis javanica	adult	♀	health	DG10-1	throat swab	2020.2.22	Dongguan	In this study
						DG10-2	anal swab	2020.2.22	Dongguan
						DG10-5	urine	2020.2.22	Dongguan
11	28	Manis javanica	adult	♀	health	DG11-1	throat swab	2020.2.11	Dongguan	In this study
						DG11-2	anal swab	2020.2.11	Dongguan
12	52	Manis javanica	adult	♂	health	DG12-1	throat swab	2020.2.11	Dongguan	In this study
						DG12-2	anal swab	2020.2.11	Dongguan
13	57	Manis javanica	adult	♂	health	DG13-3	feces	2020.2.11	Dongguan	In this study
14	92		adult	♂	health	DG14-3	feces	2020.2.11	Dongguan
15	126	Manis javanica	adult	♀	health	DG15-3	feces	2020.2.11	Dongguan	In this study
16	43		adult	♂	health	DG16-3	feces	2020.2.11	Dongguan
17	131	Manis javanica	adult	♀	health	DG17-3	feces	2020.2.11	Dongguan	In this study
18	96		adult	♀	health	DG18-3	feces	2020.2.11	Dongguan
19	39	Manis javanica	adult	♀	health	DG19-3	feces	2020.2.11	Dongguan	In this study
20	62		adult	♀	health	DG20-3	feces	2020.2.11	Dongguan
21	7	Manis javanica	adult	♀	health	DG21-3	feces	2020.3.7	Dongguan	In this study
22	8		adult	♀	health	DG22-3	feces	2020.3.7	Dongguan
23	128	Manis javanica	adult	♀	health	DG23-3	feces	2020.3.7	Dongguan	In this study
24	97		adult	♀	health	DG24-3	feces	2020.3.7	Dongguan
25	A89	Manis javanica	adult	♂	health	DG25-3	feces	2020.3.7	Dongguan	In this study
26	146		adult	♂	health	DG26-3	feces	2020.3.7	Dongguan
27	B103	Manis javanica	adult	♀	health	DG27-3	feces	2020.3.7	Dongguan	In this study
28	173		adult	♂	health	DG28-3	feces	2020.3.7	Dongguan
29	258	Manis javanica	adult	♂	health	DG29-3	feces	2020.3.7	Dongguan	In this study
30	222		adult	♀	health	DG30-3	feces	2020.3.7	Dongguan
31	15	Manis javanica	adult	♂	health	SZ1-1	throat swab	2020.2.11	Shenzhen	In this study
						SZ1-2	anal swab	2020.2.11	Shenzhen
32	3	Manis javanica	adult	♂	health	SZ2-1	throat swab	2020.2.11	Shenzhen	In this study
						SZ2-2	anal swab	2020.2.11	Shenzhen
33	move 1	Manis javanica	adult	♀	health	SZ3-1	throat swab	2020.2.11	Shenzhen	In this study
						SZ3-2	anal swab	2020.2.11	Shenzhen
34	move 3	Manis javanica	adult	♂	health	SZ4-1	throat swab	2020.2.11	Shenzhen	In this study
						SZ4-2	anal swab	2020.2.11	Shenzhen
35	move 6	Manis javanica	adult	♀	health	SZ5-1	throat swab	2020.2.11	Shenzhen	In this study
						SZ5-2	anal swab	2020.2.11	Shenzhen
36	move 7	Manis javanica	adult	♂	health	SZ6-1	throat swab	2020.2.11	Shenzhen	In this study
						SZ6-2	anal swab	2020.2.11	Shenzhen
37	S3	Manis javanica	adult	♀	health	SZ7-1	throat swab	2020.2.11	Shenzhen	In this study
						SZ7-2	anal swab	2020.2.11	Shenzhen
38	S2	Manis pentadactyla	adult	♂	health	SZ8-1	throat swab	2020.2.11	Shenzhen	In this study
						SZ8-2	anal swab	2020.2.11	Shenzhen
39	S1	Manis pentadactyla	adult	♂	health	SZ9-1	throat swab	2020.2.11	Shenzhen	In this study
						SZ9-2	anal swab	2020.2.11	Shenzhen
40	1601	Manis javanica	adult	♂	health	SG1-1	throat swab	2020.2.21	Shaoguan	In this study
						SG1-2	anal swab	2020.2.21	Shaoguan
						SG1-3	feces	2020.2.21	Shaoguan
41	1701	Manis javanica	adult	♂	health	SG2-1	throat swab	2020.2.21	Shaoguan	In this study
						SG2-2	anal swab	2020.2.21	Shaoguan
						SG2-5	urine	2020.2.21	Shaoguan
42	1301	Manis javanica	adult	♀	health	SG3-1	throat swab	2020.2.21	Shaoguan	In this study
						SG3-2	anal swab	2020.2.21	Shaoguan
						SG3-5	urine	2020.2.21	Shaoguan
43	1602	Manis javanica	adult	♀	health	SG4-3	feces	2020.2.21	Shaoguan	In this study
44	M1	Manis javanica	adult	♀	death	GZ1-1	lung	2019.8.2	Guangzhou	(Liu et al., 2020)
						GZ1-2	lymph node	2019.8.2	Guangzhou
45	M2	Manis javanica	adult	♂	death	GZ2-1	lung	2019.8.3	Guangzhou	(Liu et al., 2020)
						GZ2-2	lymph node	2019.8.3	Guangzhou
46	M3	Manis javanica	adult	♂	death	GZ3-1	lung	2019.8.5	Guangzhou	(Liu et al., 2020)
						GZ3-2	lymph node	2019.8.5	Guangzhou
47	M4	Manis pentadactyla	adult	♀	death	GZ4-1	lung	2019.8.8	Guangzhou	(Liu et al., 2020)
						GZ4-2	intestinal contents	2019.8.8	Guangzhou
48	M5	Manis javanica	adult	♀	death	GZ5-1	lung	2019.8.11	Guangzhou	In this study
						GZ5-2	intestinal contents	2019.8.11	Guangzhou
49	M6	Manis pentadactyla	adult	♀	death	GZ6-1	lung	2019.8.12	Guangzhou	(Liu et al., 2020)
						GZ6-2	lymph node	2019.8.12	Guangzhou
						GZ6-3	intestinal contents	2019.8.12	Guangzhou
50	M7	Manis javanica	adult	♀	death	GZ7-1	lung	2019.8.15	Guangzhou	(Liu et al., 2020)
						GZ7-2	lymph node	2019.8.15	Guangzhou
						GZ7-3	intestinal contents	2019.8.15	Guangzhou
Environmental samples
51					near the hole where pangolins live	DGEN1	soil	2020.2.22	Dongguan	In this study
52						DGEN2-1	soil	2020.2.22	Dongguan	In this study
53						DGEN2-2	soil	2020.2.22	Dongguan	In this study
54						DGEN4	soil	2020.2.22	Dongguan	In this study
55						DGEN5	soil	2020.2.9	Dongguan	In this study
56						DGEN6	soil	2020.2.9	Dongguan	In this study
57						DGEN7	water	2020.2.9	Dongguan	In this study
58					outside the cave where pangolins live	SGEN1	soil	2020.2.21	Shaoguan	In this study
59						SGEN2	soil	2020.2.21	Shaoguan	In this study
60						SGEN3	soil	2020.2.21	Shaoguan	In this study
61						SGEN4	soil	2020.2.21	Shaoguan	In this study
62						SGEN5	soil	2020.2.21	Shaoguan	In this study
63					in the cave where pangolins live	SGEN6	soil	2020.2.21	Shaoguan	In this study
64						SGEN7	soil	2020.2.21	Shaoguan	In this study
