# Supplementary material for: Epidemiological Study of Betacoronaviruses in Captive Malayan Pangolins
Source: Front Microbiol. 2021 Mar 3;12:657439. doi: 10.3389/fmicb.2021.657439 (PMC7982866; doi:10.3389/fmicb.2021.657439)
Supplement: Supplementary Table 3 — Results of viral detection using quantitative real-time polymerase chain reaction. [file Table_3.XLSX]

## Sheet: Sheet1
Number	Accession number	Strain ID
1	MT121216.1	Pangolin_CoV _MP789
2	MT093631.1	SARS_CoV_2
3	MN996532.1	Bat_CoV_RaTG13
4	MT072865	Pangolin_CoV_GX-P3B
5	MT072864	Pangolin_CoV_GX-P2V
6	MT040336	Pangolin_CoV_GX-P5E
7	MT040335	Pangolin_CoV_GX-P5L
8	MT040334	Pangolin_CoV_GX-P1E
9	MG772933.1	Bat_CoV_ZC45
10	MG772934.1	Bat_CoV_ZXC21
11	AY572035.1	SARS_civet010
12	AY394996.1	SARS_ZS_B
13	AY395003.1	SARS_ZS_C
14	AY278489.2	SARS_GD01
15	AY390556.1	SARS_GZ02
16	KF367457.1	Bat_CoV_WIV1
17	KC881006.1	Bat_CoV_Rs3367
18	KJ473816.1	Bat_CoV_YN2013
19	JX993987.1	Bat_CoV_Rp_Shaanxi2011
20	KJ473814.1	Bat_CoV_HuB2013
21	DQ022305.2	Bat_CoV_HKU3_1
22	KJ473813.1	Bat_CoV_SX2013
23	KJ473812.1	Bat_CoV_HeB2013
24	DQ412042.1	Bat_CoV_Rf1
25	DQ412043.1	Bat_CoV_Rm1
26	KY352407.1	Bat_CoV_BtKY72
